# Supplementary material for: Anisotropic micro-cloths fabricated from DNA-stabilized carbon nanotubes: one-stop manufacturing with electrode needles
Source: Nanoscale Res Lett. 2015 Mar 1;10:107. doi: 10.1186/s11671-015-0817-3 (PMC4385237; doi:10.1186/s11671-015-0817-3)
Supplement: Additional file 1 — Three movie clips of assembly (Movie 1), drying (Movie 2), and polarization (Movie 3). Movie 1: A typical sequence of preparing anisotropic DNA-CNT micro-cloth that consists of three steps: an electric gathering of aligned carbon nanotubes between a parallel pair of electrode needles, vaporization when the air-water interface moves across the assembly surface, and separation of one needle from the micro-cloth while the other electrode remains fixed to one edge of the assembly film. Movie 2: A vaporization-induced flow washing out two rectangular edges, opposite to each other, more extensively than those in Movie 1. Upon evaporation, the CNT assembly is separated from one electrode and is touched by the free needle itself, with the other electrode remaining adherent to the CNT micro-cloth. Movie 3: In the early part of this movie, the location of a dried CNT film is adjusted by manipulating an attached electrode needle so that the black sheet may cover a pinhole which can be seen as a bright circle. Subsequently, the film brightness varies according to the rotation of a polarizing plate. [file 11671_2015_817_MOESM1_ESM.zip]

Archive with 3 entries (3 files):
- frusawa_movie3_polarizing.mpg
- frusawa_movie1_assembly.mpg
- frusawa_movie2_drying.mpg
